# Supplementary material for: Leadership in the context of digital health services: A concept analysis
Source: J Nurs Manag. 2022 Aug 25;30(7):2763–80. doi: 10.1111/jonm.13763 (PMC10087820; doi:10.1111/jonm.13763)
Supplement: Supplementary file 2 — Appendix S2. Supporting Information [file JONM-30-2763-s002.xlsx]

## Sheet: (Behavior) Attributes
			Strong and effective		Visionary and innovative behavior		Supportive behavior	Strategic-oriented behavior	IT (informatics technology)-oriented behavior		Transformational and change-oriented				Knowledge-oriented behavior	Responsible behavior	Competence-oriented behavior
First author (year)	Year	Title	Strong	Effective	Innovative	Visionary			Remote leadership	e-Leadership	Transformational	Participative	Project leadership	Change leadership		Responsible
Ahonen	2016	The Development Process of eHealth Strategy for Nurses in Finland.	YES	N/A	N/A	YES	N/A	N/A	N/A	N/A	N/A	N/A	N/A	N/A	YES	N/A	YES
Ali	2017	Knowledge management systems success in healthcare: Leadership matters.	N/A	N/A	N/A	N/A	N/A	N/A	N/A	N/A	YES	N/A	N/A	N/A	YES	N/A	N/A
Amlung	2020	Modernizing health information technology: lessons from healthcare delivery systems.	N/A	N/A	N/A	N/A	YES	N/A	N/A	N/A	N/A	N/A	N/A	N/A	N/A	N/A	N/A
Andreassen	2015	Survival of the project: a case study of ICT innovation in health care.	N/A	N/A	N/A	N/A	N/A	YES	N/A	N/A	N/A	N/A	N/A	N/A	N/A	N/A	N/A
Avdagovska	2020	Tracing the Decisions That Shaped the Development of MyChart, an Electronic Patient Portal in Alberta, Canada: Historical Research Study.	YES	YES	YES	N/A	YES	N/A	N/A	N/A	N/A	N/A	YES	N/A	N/A	N/A	N/A
Chen	2018	Technological Health Intervention in Population Aging to Assist People to Work Smarter not Harder: Qualitative Study.	N/A	N/A	YES	YES	YES	YES	N/A	N/A	N/A	N/A	N/A	N/A	N/A	N/A	N/A
Collins	2015	Nursing domain of CI governance: recommendations for health IT adoption and optimization.	N/A	N/A	N/A	N/A	N/A	N/A	N/A	N/A	N/A	N/A	N/A	N/A	N/A	N/A	N/A
Collins	2017	Nursing Informatics Competency As	N/A	N/A	N/A	N/A	YES	YES	N/A	N/A	N/A	N/A	N/A	N/A	N/A	N/A	YES
Ennis-Cole	2018	Physicians as Operational Leaders: Cost, Curriculum, Technology, and Organizational Challenges	N/A	N/A	N/A	N/A	N/A	YES	N/A	YES	N/A	N/A	N/A	N/A	YES	N/A	N/A
Gjellebæk	2020	Management challenges for future digitalization of healthcare services	YES	N/A	N/A	N/A	N/A	N/A	N/A	N/A	N/A	N/A	N/A	YES	N/A	N/A	N/A
Hansen	2017	Leading the Implementation of ICT Innovations	N/A	N/A	N/A	N/A	N/A	N/A	N/A	N/A	N/A	YES	N/A	N/A	N/A	N/A	N/A
Kahn	2019	Determinants of Intensive Care Unit Telemedicine Effectiveness. An Ethnographic Study.	N/A	YES	N/A	N/A	YES	N/A	N/A	N/A	N/A	N/A	N/A	N/A	N/A	N/A	N/A
Kairy	2014	Exploring routine use of telemedicine through a case study in rehabilitation.	N/A	N/A	N/A	N/A	N/A	N/A	N/A	N/A	N/A	N/A	N/A	N/A	N/A	N/A	N/A
Kolltveit	2017	Conditions for success in introducing telemedicine in diabetes foot care: A qualitative inquiry	N/A	N/A	N/A	N/A	YES	N/A	N/A	N/A	N/A	N/A	N/A	N/A	N/A	YES	N/A
Kujala	2019	The Role of Frontline Leaders in Building Health Professional Support for a New Patient Portal: Survey Study.	N/A	N/A	N/A	N/A	YES	N/A	N/A	N/A	N/A	N/A	N/A	N/A	N/A	N/A	N/A
Kujala	2019	Clinical Leaders' Self-Perceived eHealth Competencies in the Implementation of New eHealth Services...The 17th World Congress of Medical and Health Informatics, 25-30 August 2019, Lyon, France.	N/A	YES	N/A	YES	N/A	N/A	N/A	N/A	N/A	N/A	N/A	N/A	N/A	N/A	N/A
Liebe	2019	It Needs More Than Just User Participation: Combining Perspectives of Clinical Leaders and Chief Information Officers on Determinants of Hospitals' IT Innovativeness...The 17th World Congress of Medical and Health Informatics, 25-30 August 2019, Lyon, Fra	N/A	N/A	N/A	N/A	N/A	N/A	N/A	N/A	YES	N/A	N/A	N/A	N/A	N/A	N/A
Mills	2010	Electronic medical record systems in critical access hospitals: leadership perspectives on anticipated and realized benefits.	N/A	N/A	N/A	N/A	N/A	N/A	N/A	N/A	N/A	N/A	N/A	N/A	N/A	N/A	N/A
Sharpp	2019	Perspectives of nurse managers on information communication technology and e‐Leadership.	N/A	N/A	N/A	N/A	N/A	YES	YES	N/A	N/A	N/A	N/A	N/A	YES	N/A	YES
Simon	2013	Lessons learned from implementation of computerized provider order entry in 5 community hospitals: a qualitative study.	YES	N/A	N/A	YES	YES	N/A	N/A	N/A	N/A	N/A	N/A	N/A	N/A	N/A	YES
Simpson	2013	Chief Nurse Executives Need Contemporary Informatics Competencies.	N/A	N/A	N/A	N/A	N/A	N/A	N/A	N/A	N/A	N/A	N/A	N/A	N/A	N/A	N/A
Strudwick	2019	The Role of Nurse Managers in the Adoption of Health Information Technology: Findings From a Qualitative Study.	N/A	N/A	N/A	N/A	N/A	N/A	N/A	N/A	N/A	N/A	N/A	N/A	N/A	N/A	N/A
Strudwick	2019	Adapting and validating informatics competencies for senior nurse leaders in the Canadian context: Results of a Delphi study.	N/A	N/A	N/A	N/A	YES	N/A	N/A	N/A	N/A	N/A	N/A	N/A	N/A	N/A	YES

## Sheet: (Roles) Attributes
			Developer		Resource allocator	Desicion maker	Informer		Collaborator	Facilitator	Advocate
First author (year)	Year	Title	Developer	Assessment			Information provider	Communication
Ahonen	2016	The Development Process of eHealth Strategy for Nurses in Finland.	YES	N/A	YES	N/A	N/A	N/A	N/A	N/A	N/A
Ali	2017	Knowledge management systems success in healthcare: Leadership matters.	N/A	N/A	N/A	N/A	N/A	N/A	N/A	N/A	N/A
Amlung	2020	Modernizing health information technology: lessons from healthcare delivery systems.	N/A	N/A	N/A	N/A	N/A	N/A	N/A	N/A	N/A
Andreassen	2015	Survival of the project: a case study of ICT innovation in health care.	N/A	YES	YES	YES	N/A	N/A	N/A	N/A	N/A
Avdagovska	2020	Tracing the Decisions That Shaped the Development of MyChart, an Electronic Patient Portal in Alberta, Canada: Historical Research Study.	N/A	N/A	N/A	YES	N/A	N/A	N/A	N/A	N/A
Chen	2018	Technological Health Intervention in Population Aging to Assist People to Work Smarter not Harder: Qualitative Study.	N/A	N/A	N/A	N/A	N/A	N/A	N/A	N/A	N/A
Collins	2015	Nursing domain of CI governance: recommendations for health IT adoption and optimization.	YES	N/A	N/A	YES	N/A	N/A	N/A	N/A	N/A
Collins	2017	Nursing Informatics Competency As	N/A	N/A	YES	YES	N/A	N/A	N/A	N/A	N/A
Ennis-Cole	2018	Physicians as Operational Leaders: Cost, Curriculum, Technology, and Organizational Challenges	N/A	N/A	N/A	N/A	N/A	N/A	N/A	N/A	N/A
Gjellebæk	2020	Management challenges for future digitalization of healthcare services	N/A	N/A	N/A	N/A	N/A	N/A	YES	N/A	N/A
Hansen	2017	Leading the Implementation of ICT Innovations	N/A	N/A	N/A	N/A	N/A	N/A	N/A	N/A	N/A
Kahn	2019	Determinants of Intensive Care Unit Telemedicine Effectiveness. An Ethnographic Study.	YES	N/A	N/A	YES	N/A	N/A	YES	N/A	N/A
Kairy	2014	Exploring routine use of telemedicine through a case study in rehabilitation.	N/A	N/A	YES	YES	N/A	N/A	YES	N/A	N/A
Kolltveit	2017	Conditions for success in introducing telemedicine in diabetes foot care: A qualitative inquiry	N/A	N/A	N/A	N/A	N/A	N/A	N/A	YES	N/A
Kujala	2019	The Role of Frontline Leaders in Building Health Professional Support for a New Patient Portal: Survey Study.	N/A	YES	YES	N/A	YES	N/A	N/A	N/A	YES
Kujala	2019	Clinical Leaders' Self-Perceived eHealth Competencies in the Implementation of New eHealth Services...The 17th World Congress of Medical and Health Informatics, 25-30 August 2019, Lyon, France.	N/A	N/A	N/A	N/A	YES	N/A	N/A	N/A	N/A
Liebe	2019	It Needs More Than Just User Participation: Combining Perspectives of Clinical Leaders and Chief Information Officers on Determinants of Hospitals' IT Innovativeness...The 17th World Congress of Medical and Health Informatics, 25-30 August 2019, Lyon, Fra	N/A	N/A	N/A	N/A	N/A	N/A	N/A	N/A	N/A
Mills	2010	Electronic medical record systems in critical access hospitals: leadership perspectives on anticipated and realized benefits.	N/A	N/A	N/A	YES	N/A	N/A	N/A	N/A	N/A
Sharpp	2019	Perspectives of nurse managers on information communication technology and e‐Leadership.	N/A	N/A	N/A	N/A	N/A	YES	N/A	N/A	N/A
Simon	2013	Lessons learned from implementation of computerized provider order entry in 5 community hospitals: a qualitative study.	N/A	N/A	N/A	N/A	N/A	N/A	N/A	N/A	N/A
Simpson	2013	Chief Nurse Executives Need Contemporary Informatics Competencies.	N/A	YES	N/A	YES	N/A	N/A	YES	N/A	YES
Strudwick	2019	The Role of Nurse Managers in the Adoption of Health Information Technology: Findings From a Qualitative Study.	N/A	YES	N/A	YES	N/A	N/A	N/A	N/A	YES
Strudwick	2019	Adapting and validating informatics competencies for senior nurse leaders in the Canadian context: Results of a Delphi study.	N/A	N/A	N/A	N/A	N/A	N/A	YES	YES	YES

## Sheet: (Qualities) Attributes
			Commitment and engagement		Being active		Authorativeness
First author (year)	Year	Title	Commitment	Engagement	Active	Visible
Ahonen	2016	The Development Process of eHealth Strategy for Nurses in Finland.	N/A	N/A	N/A	N/A	N/A
Ali	2017	Knowledge management systems success in healthcare: Leadership matters.	N/A	N/A	N/A	N/A	N/A
Amlung	2020	Modernizing health information technology: lessons from healthcare delivery systems.	N/A	YES	N/A	N/A	N/A
Andreassen	2015	Survival of the project: a case study of ICT innovation in health care.	N/A	YES	N/A	N/A	N/A
Avdagovska	2020	Tracing the Decisions That Shaped the Development of MyChart, an Electronic Patient Portal in Alberta, Canada: Historical Research Study.	N/A	N/A	N/A	N/A	N/A
Chen	2018	Technological Health Intervention in Population Aging to Assist People to Work Smarter not Harder: Qualitative Study.	N/A	N/A	N/A	N/A	YES
Collins	2015	Nursing domain of CI governance: recommendations for health IT adoption and optimization.	N/A	N/A	N/A	N/A	N/A
Collins	2017	Nursing Informatics Competency Assessment for the Nurse Leader: The Delphi Study	N/A	N/A	N/A	N/A	N/A
Ennis-Cole	2018	Physicians as Operational Leaders: Cost, Curriculum, Technology, and Organizational Challenges	N/A	N/A	N/A	N/A	N/A
Gjellebæk	2020	Management challenges for future digitalization of healthcare services	N/A	N/A	N/A	N/A	N/A
Hansen	2017	Leading the Implementation of ICT Innovations	N/A	N/A	N/A	N/A	N/A
Kahn	2019	Determinants of Intensive Care Unit Telemedicine Effectiveness. An Ethnographic Study.	N/A	N/A	N/A	N/A	N/A
Kairy	2014	Exploring routine use of telemedicine through a case study in rehabilitation.	N/A	N/A	N/A	N/A	N/A
Kolltveit	2017	Conditions for success in introducing telemedicine in diabetes foot care: A qualitative inquiry	YES	N/A	YES	YES	N/A
Kujala	2019	The Role of Frontline Leaders in Building Health Professional Support for a New Patient Portal: Survey Study.	N/A	N/A	N/A	N/A	N/A
Kujala	2019	Clinical Leaders' Self-Perceived eHealth Competencies in the Implementation of New eHealth Services...The 17th World Congress of Medical and Health Informatics, 25-30 August 2019, Lyon, France.	N/A	N/A	N/A	N/A	N/A
Liebe	2019	It Needs More Than Just User Participation: Combining Perspectives of Clinical Leaders and Chief Information Officers on Determinants of Hospitals' IT Innovativeness...The 17th World Congress of Medical and Health Informatics, 25-30 August 2019, Lyon, Fra	N/A	N/A	N/A	N/A	N/A
Mills	2010	Electronic medical record systems in critical access hospitals: leadership perspectives on anticipated and realized benefits.	N/A	YES	N/A	N/A	N/A
Sharpp	2019	Perspectives of nurse managers on information communication technology and e‐Leadership.	N/A	N/A	N/A	N/A	N/A
Simon	2013	Lessons learned from implementation of computerized provider order entry in 5 community hospitals: a qualitative study.	N/A	N/A	N/A	N/A	N/A
Simpson	2013	Chief Nurse Executives Need Contemporary Informatics Competencies.	YES	N/A	N/A	N/A	N/A
Strudwick	2019	The Role of Nurse Managers in the Adoption of Health Information Technology: Findings From a Qualitative Study.	N/A	N/A	N/A	N/A	N/A
Strudwick	2019	Adapting and validating informatics competencies for senior nurse leaders in the Canadian context: Results of a Delphi study.	N/A	N/A	N/A	N/A	N/A
				0

## Sheet: Antecedents
			Informatics skills and competency	Information and tools	Undertanding complexity	Education
First author (year)	Year	Title
Ahonen	2016	The Development Process of eHealth Strategy for Nurses in Finland.	N/A	N/A	N/A	N/A
Ali	2017	Knowledge management systems success in healthcare: Leadership matters.	N/A	N/A	N/A	N/A
Amlung	2020	Modernizing health information technology: lessons from healthcare delivery systems.	N/A	N/A	N/A	N/A
Andreassen	2015	Survival of the project: a case study of ICT innovation in health care.	N/A	N/A	N/A	N/A
Avdagovska	2020	Tracing the Decisions That Shaped the Development of MyChart, an Electronic Patient Portal in Alberta, Canada: Historical Research Study.	N/A	N/A	N/A	N/A
Chen	2018	Technological Health Intervention in Population Aging to Assist People to Work Smarter not Harder: Qualitative Study.	YES	N/A	N/A	N/A
Collins	2015	Nursing domain of CI governance: recommendations for health IT adoption and optimization.	N/A	N/A	N/A	N/A
Collins	2017	Nursing Informatics Competency Assessment for the Nurse Leader: The Delphi Study	N/A	N/A	N/A	N/A
Ennis-Cole	2018	Physicians as Operational Leaders: Cost, Curriculum, Technology, and Organizational Challenges	YES	N/A	N/A	N/A
Gjellebæk	2020	Management challenges for future digitalization of healthcare services	YES	N/A	N/A	YES
Hansen	2017	Leading the Implementation of ICT Innovations	N/A	N/A	N/A	N/A
Kahn	2019	Determinants of Intensive Care Unit Telemedicine Effectiveness. An Ethnographic Study.	N/A	N/A	N/A	N/A
Kairy	2014	Exploring routine use of telemedicine through a case study in rehabilitation.	N/A	N/A	N/A	N/A
Kolltveit	2017	Conditions for success in introducing telemedicine in diabetes foot care: A qualitative inquiry	N/A	N/A	N/A	N/A
Kujala	2019	The Role of Frontline Leaders in Building Health Professional Support for a New Patient Portal: Survey Study.	YES	YES	N/A	N/A
Kujala	2019	Clinical Leaders' Self-Perceived eHealth Competencies in the Implementation of New eHealth Services...The 17th World Congress of Medical and Health Informatics, 25-30 August 2019, Lyon, France.	N/A	N/A	N/A	N/A
Liebe	2019	It Needs More Than Just User Participation: Combining Perspectives of Clinical Leaders and Chief Information Officers on Determinants of Hospitals' IT Innovativeness...The 17th World Congress of Medical and Health Informatics, 25-30 August 2019, Lyon, Fra	N/A	N/A	N/A	N/A
Mills	2010	Electronic medical record systems in critical access hospitals: leadership perspectives on anticipated and realized benefits.	N/A	N/A	N/A	N/A
Sharpp	2019	Perspectives of nurse managers on information communication technology and e‐Leadership.	YES	N/A	YES	YES
Simon	2013	Lessons learned from implementation of computerized provider order entry in 5 community hospitals: a qualitative study.	N/A	N/A	N/A	N/A
Simpson	2013	Chief Nurse Executives Need Contemporary Informatics Competencies.	YES	N/A	N/A	N/A
Strudwick	2019	The Role of Nurse Managers in the Adoption of Health Information Technology: Findings From a Qualitative Study.	N/A	N/A	N/A	N/A
Strudwick	2019	Adapting and validating informatics competencies for senior nurse leaders in the Canadian context: Results of a Delphi study.	YES	N/A	N/A	N/A

## Sheet: Consequences
			Patient and care related				Professional related							Organization related
First author	Year	Title	Patient-centredness	Effective care	Quality care	Safe care	Flexible working for professionals	Professionals' commitment	Professionals' satisfaction	Trust	Workflow	Informatics competent workforce	Professional development	Succesful implementation	Efficiency	Full benefits of technology	Resilient organization	Financial performance	Sustainability	Innovativeness
Ahonen	2016	The Development Process of eHealth Strategy for Nurses in Finland.	YES	N/A	YES	YES	YES	YES	YES	N/A	N/A	N/A	N/A	N/A	N/A	N/A	N/A	N/A	N/A	N/A
Ali	2017	Knowledge management systems success in healthcare: Leadership matters.	N/A	N/A	N/A	N/A	N/A	N/A	N/A	N/A	N/A	N/A	N/A	N/A	N/A	N/A	N/A	N/A	N/A	N/A
Amlung	2020	Modernizing health information technology: lessons from healthcare delivery systems.	N/A	N/A	N/A	N/A	N/A	N/A	N/A	N/A	N/A	N/A	N/A	N/A	N/A	N/A	N/A	N/A	N/A	N/A
Andreassen	2015	Survival of the project: a case study of ICT innovation in health care.	N/A	N/A	N/A	N/A	N/A	N/A	N/A	N/A	N/A	N/A	N/A	N/A	N/A	N/A	N/A	N/A	N/A	N/A
Avdagovska	2020	Tracing the Decisions That Shaped the Development of MyChart, an Electronic Patient Portal in Alberta, Canada: Historical Research Study.	N/A	N/A	N/A	N/A	N/A	N/A	N/A	N/A	N/A	N/A	N/A	N/A	N/A	N/A	N/A	N/A	N/A	N/A
Chen	2018	Technological Health Intervention in Population Aging to Assist People to Work Smarter not Harder: Qualitative Study.	N/A	N/A	N/A	N/A	N/A	N/A	N/A	N/A	N/A	N/A	N/A	N/A	N/A	N/A	N/A	N/A	N/A	YES
Collins	2015	Nursing domain of CI governance: recommendations for health IT adoption and optimization.	YES	N/A	YES	N/A	N/A	N/A	N/A	N/A	YES	N/A	N/A	N/A	N/A	N/A	N/A	N/A	N/A	N/A
Collins	2017	Nursing Informatics Competency As	N/A	N/A	N/A	N/A	N/A	YES	YES	YES	N/A	N/A	N/A	N/A	N/A	N/A	N/A	N/A	N/A	N/A
Ennis-Cole	2018	Physicians as Operational Leaders: Cost, Curriculum, Technology, and Organizational Challenges	N/A	YES	N/A	N/A	N/A	N/A	N/A	N/A	N/A	N/A	YES	YES	N/A	N/A	N/A	N/A	N/A	N/A
Gjellebæk	2020	Management challenges for future digitalization of healthcare services	N/A	N/A	N/A	N/A	N/A	YES	N/A	N/A	N/A	N/A	N/A	YES	N/A	N/A	N/A	N/A	N/A	N/A
Hansen	2017	Leading the Implementation of ICT Innovations	N/A	N/A	N/A	N/A	N/A	N/A	N/A	N/A	N/A	N/A	N/A	N/A	N/A	N/A	N/A	N/A	N/A	N/A
Kahn	2019	Determinants of Intensive Care Unit Telemedicine Effectiveness. An Ethnographic Study.	N/A	N/A	N/A	N/A	N/A	N/A	N/A	N/A	N/A	N/A	N/A	N/A	YES	N/A	N/A	N/A	N/A	N/A
Kairy	2014	Exploring routine use of telemedicine through a case study in rehabilitation.	N/A	N/A	N/A	N/A	N/A	N/A	N/A	N/A	N/A	N/A	N/A	YES	N/A	N/A	N/A	N/A	N/A	N/A
Kolltveit	2017	Conditions for success in introducing telemedicine in diabetes foot care: A qualitative inquiry	N/A	N/A	N/A	N/A	N/A	N/A	N/A	N/A	N/A	N/A	N/A	YES	N/A	N/A	N/A	N/A	N/A	N/A
Kujala	2019	The Role of Frontline Leaders in Building Health Professional Support for a New Patient Portal: Survey Study.	N/A	N/A	N/A	N/A	N/A	YES	N/A	N/A	N/A	N/A	N/A	N/A	N/A	N/A	YES	N/A	N/A	N/A
Kujala	2019	Clinical Leaders' Self-Perceived eHealth Competencies in the Implementation of New eHealth Services...The 17th World Congress of Medical and Health Informatics, 25-30 August 2019, Lyon, France.	N/A	N/A	N/A	N/A	N/A	N/A	N/A	N/A	N/A	N/A	N/A	N/A	N/A	N/A	N/A	N/A	N/A	N/A
Liebe	2019	It Needs More Than Just User Participation: Combining Perspectives of Clinical Leaders and Chief Information Officers on Determinants of Hospitals' IT Innovativeness...The 17th World Congress of Medical and Health Informatics, 25-30 August 2019, Lyon, Fra	N/A	N/A	N/A	N/A	N/A	YES	N/A	N/A	N/A	N/A	N/A	N/A	N/A	N/A	N/A	N/A	N/A	YES
Mills	2010	Electronic medical record systems in critical access hospitals: leadership perspectives on anticipated and realized benefits.	N/A	N/A	YES	N/A	N/A	N/A	YES	N/A	N/A	N/A	N/A	N/A	YES	N/A	YES	YES	N/A	YES
Sharpp	2019	Perspectives of nurse managers on information communication technology and e‐Leadership.	N/A	N/A	N/A	N/A	N/A	N/A	N/A	N/A	N/A	N/A	N/A	YES	N/A	N/A	N/A	N/A	N/A	N/A
Simon	2013	Lessons learned from implementation of computerized provider order entry in 5 community hospitals: a qualitative study.	N/A	N/A	YES	YES	N/A	N/A	N/A	N/A	N/A	N/A	N/A	N/A	N/A	N/A	N/A	N/A	N/A	N/A
Simpson	2013	Chief Nurse Executives Need Contemporary Informatics Competencies.	N/A	N/A	N/A	N/A	N/A	N/A	N/A	N/A	YES	N/A	N/A	N/A	N/A	N/A	N/A	N/A	N/A	N/A
Strudwick	2019	The Role of Nurse Managers in the Adoption of Health Information Technology: Findings From a Qualitative Study.	N/A	N/A	N/A	N/A	N/A	N/A	N/A	N/A	YES	N/A	N/A	N/A	N/A	N/A	N/A	N/A	YES	N/A
Strudwick	2019	Adapting and validating informatics competencies for senior nurse leaders in the Canadian context: Results of a Delphi study.	N/A	N/A	YES	N/A	N/A	N/A	N/A	N/A	N/A	YES	N/A	N/A	N/A	YES	N/A	N/A	N/A	N/A
